# Supplementary material for: Type I–IV Halogen⋯Halogen Interactions: A Comparative Theoretical Study in Halobenzene⋯Halobenzene Homodimers
Source: Int J Mol Sci. 2022 Mar 14;23(6):3114. doi: 10.3390/ijms23063114 (PMC8953242; doi:10.3390/ijms23063114)
Supplement: Supplementary file 1 [file ijms-23-03114-s001.zip]

Archive with 1 entries (1 files):
- ijms-1635886-supplementary.pdf
